# Supplementary material for: A Framework to Evaluate Feasibility, Safety, and Accuracy of Wireless Sensors in the Neonatal Intensive Care Unit: Oxygen Saturation Monitoring
Source: Sensors (Basel). 2025 Sep 10;25(18):5647. doi: 10.3390/s25185647 (PMC12473557; doi:10.3390/s25185647)
Supplement: Supplementary file 1 [file sensors-25-05647-s001.zip]

Archive with 1 entries (1 files):
- sensors-3801394-supplementary.pdf
